# Supplementary material for: The Role of GJD2(Cx36) in Refractive Error Development
Source: Invest Ophthalmol Vis Sci. 2022 Mar 9;63(3):5. doi: 10.1167/iovs.63.3.5 (PMC8934558; doi:10.1167/iovs.63.3.5)
Supplement: Supplement 1 [file iovs-63-3-5_s001.xlsx]

## Sheet: Suppl table 1
SNPs in LD in the vicinity of GJD2(Cx36) showing evidence to be regulatory variants															HaploReg. v4.1 annotation											Regulome DB v.
Variant	Pos (hg38)	Ref	Alt	Variant	LD (r2, in relation to rs634990)	LD (D', in relation to rs634990)	Discovery Study	Study design	Trait	Population (N)	Replicated in	Study design2	Trait2	Population (N)4	GERP cons	Promoter histone marks (Roadmap)	Enhancer histone marks (Roadmap)	DNAse	Proteins bound	Motifs changed	eQTL results	RefSeq genes	dbSNP functional annotation	Query SNP overlaps with ENCODE data ( ≥ 2 elements)±	Query SNP overlaps with ENCODE data ( ≥ 3 elements)±	Regulome DB_score
rs634990	34713872	T	C	rs634990	NA	NA	Solouki et al. (2010)	GWAS	Spherical equivalent	RS-I (5,328) and RS-2 and 3, Erasmus Ruchpen Family Study an TwinsUK (replication, 10,280).	Stambolian et al. (2013)	GWAS meta-analysis	Mean Spherical equivalent	AREDS; KORA; FES; OGP-Talana, the Multiethnic Study of Atherosclerosis (7,280 (26,953 replication))	yes		HRT	KID		6 altered motifs	2 hits	39kb 3' of GJD2	intergenic	yes	yes	5
											Hysi et al. (2010)	GWAS	Refractive error	TwinUK (4270)
											Verhoeven et al. (2012)	GWAS meta-analysis	Mean Spherical equivalent	31 studies from CREAM (49363)
											Schache et al. (2013)	Genetic association study	Refractive error	BMES (1571)
											Schache et al. (2013)	GWAS	Axial length	BMES (1571)
rs524952	34713685	T	A	rs524952	1	1	Verhoeven et al. (2012)	GWAS meta-analysis	Mean Spherical equivalent	31 studies from CREAM (49363)	Stambolian et al. (2013)	GWAS meta-analysis	MSE	AREDS; KORA; FES; OGP-Talana, the Multiethnic Study of Atherosclerosis (7,280 (26,953 replication))			HRT			AFP1,SIX5	2 hits	39kb 3' of GJD2	intergenic	yes	yes	7
											Schache et al. (2013)	Genetic association study	Refractive error	BMES (1571)
											Simpson et al. (2013)	GWAS	Refractive error	AREDS (2,000)
											Verhoeven et al. (2013)	GWAS meta-analysis	MSE	32 studies from CREAM (45758)
											Kiefer et al. (2013)	Survival analysis	Age of first spectacle wear (23 and me)	23andMe (45,771)
											Hayashi et al. (2011)	Case-control design	High myopia	Japanese (1125 vs 366 (cataract) or 929 (healthy))
											Tideman et al. (2016)	Meta-analysis of linear regression	AL/CR ratio	18 cohorts from CREAM (26,764)
											Yoshikawa et al. (2014)	GWAS	MSE	The Nagahama Study (3,712)
											Fan et al. (2016)	GxE: meta-analysis of linear regression MSE and educational attainment	Spherical equivalent	34 studies from CREAM (50,351)
											Tedja et al. (2019)	GWAS	MSE	37 studies from CREAM and two from 23andMe (discovery 160,420 and replication 95,505)
											Hysi et al. (2020)	GWAS meta-analysis	Refractive error	UK Biobank, GERA, 23andMe and CREAM Consortium studies (542,934)
rs685352	34716134	A	G	rs685352	0.86	0.99	Verhoeven et al. (2012)	GWAS meta-analysis	Mean Spherical equivalent	31 studies from CREAM (49363)	Stambolian et al. (2013)	GWAS meta-analysis	MSE	AREDS; KORA; FES; OGP-Talana, the Multiethnic Study of Atherosclerosis (7,280 (26,953 replication))			LIV, PANC, MUS			5 altered motifs	2 hits	36kb 3' of GJD2	intergenic	yes	yes	3a
											Schache et al. (2013)	Genetic association study	Refractive error	BMES (1571)
											Simpson et al. (2013)	GWAS	Refractive error	AREDS (2,000)
rs683922	34716475	T	C	rs683922	0.82	0.99										MUS	4 tissues	PANC,MUS		AhR,HMG-IY,Pou2f2	2 hits	36kb 3' of GJD2	intergenic	yes	yes	5
rs670352	34717475	G	A	rs670352	0.81	0.99											7 tissues			ERalpha-a,Esr2	2 hits	35kb 3' of GJD2	intergenic	yes	yes	5
rs589135	34709241	A	G	rs589135	0.72	0.95										BLD	10 tissues	ESDR,ESDR,SKIN		SRF,Sin3Ak-20	2 hits	43kb 3' of GJD2	intergenic	yes	yes	4
rs669487	34717674	T	C	rs669487	0.7	0.88											5 tissues	HRT,CRVX			2 hits	35kb 3' of GJD2	intergenic	yes	yes	7
rs688220	34706674	G	A	rs688220	0.6	0.84	Verhoeven et al. (2012)	GWAS meta-analysis	Mean Spherical equivalent	31 studies from CREAM (49363)	Stambolian et al. (2013)	GWAS meta-analysis	MSE	AREDS; KORA; FES; OGP-Talana, the Multiethnic Study of Atherosclerosis (7,280 (26,953 replication))				BLD,BRN			2 hits	46kb 3' of GJD2	intergenic	yes	no	5
											Schache et al. (2013)	Genetic association study	Refractive error	BMES (1571)
											Simpson et al. (2013)	GWAS	Refractive error	AREDS (2,000)
rs560766	34708741	G	A	rs560766	0.6	0.84	Verhoeven et al. (2012)	GWAS meta-analysis	Mean Spherical equivalent	31 studies from CREAM (49363)	Stambolian et al. (2013)	GWAS meta-analysis	MSE	AREDS; KORA; FES; OGP-Talana, the Multiethnic Study of Atherosclerosis (7,280 (26,953 replication))		BRN, HRT, PANC	7 tissues	15 tissues	CTCF,GATA1	Msx-1	2 hits	44kb 3' of GJD2	intergenic	yes	yes	4
											Schache et al. (2013)	Genetic association study	Refractive error	BMES (1571)
											Simpson et al. (2013)	GWAS	Refractive error	AREDS (2,000)
rs619788	34702905	C	A	rs619788	0.58	0.83	Verhoeven et al. (2012)	GWAS meta-analysis	Mean Spherical equivalent	31 studies from CREAM (49363)	Stambolian et al. (2013)	GWAS meta-analysis	MSE	AREDS; KORA; FES; OGP-Talana, the Multiethnic Study of Atherosclerosis (7,280 (26,953 replication))	yes					HNF1	2 hits	50kb 3' of GJD2	intergenic	yes	no	7
											Schache et al. (2013)	Genetic association study	Refractive error	BMES (1571)
											Simpson et al. (2013)	GWAS	Refractive error	AREDS (2,000)
rs580839	34706628	G	A	rs580839	0.58	0.84	Verhoeven et al. (2012)	GWAS meta-analysis	Mean Spherical equivalent	31 studies from CREAM (49363)	Stambolian et al. (2013)	GWAS meta-analysis	MSE	AREDS; KORA; FES; OGP-Talana, the Multiethnic Study of Atherosclerosis (7,280 (26,953 replication))				BLD,BRN		CACD,GR	2 hits	46kb 3' of GJD2	intergenic	yes	yes	5
											Schache et al. (2013)	Genetic association study	Refractive error	BMES (1571)
											Simpson et al. (2013)	GWAS	Refractive error	AREDS (2,000)
rs2955694	34707875	A	T	rs2955694	0.58	0.84														16 altered motifs	2 hits	45kb 3' of GJD2	intergenic	yes	no	5
rs4924132	34699915	G	T	rs4924132	0.57	0.83											4 tissues	VAS		FXR,SF1	1 hit	53kb 3' of GJD2	intergenic	yes	yes	5
rs7182634	34700476	T	C	rs7182634	0.57	0.83											6 tissues			Arid5a,Sox	1 hit	52kb 3' of GJD2	intergenic	yes	yes	5
rs1521847	34700564	G	A	rs1521847	0.57	0.83											6 tissues			Cphx	1 hit	52kb 3' of GJD2	intergenic	yes	yes	7
rs1521846	34700871	A	T	rs1521846	0.57	0.83											5 tissues	BRST		DMRT1,Foxj2	1 hit	52kb 3' of GJD2	intergenic	yes	yes	4
rs1521845	34700912	T	C	rs1521845	0.57	0.83											5 tissues	CRVX,BRST		Hoxb6,Mrg,Tgif1	1 hit	52kb 3' of GJD2	intergenic	yes	yes	4
rs9920099	34701123	C	T	rs9920099	0.57	0.83											5 tissues	5 tissues	CEBPB	4 altered motifs	1 hit	51kb 3' of GJD2	intergenic	yes	yes	3a
rs10468072	34703418	C	T	rs10468072	0.57	0.83															1 hit	49kb 3' of GJD2	intergenic	no	no	6
rs10468073	34703433	C	T	rs10468073	0.57	0.83														6 altered motifs	1 hit	49kb 3' of GJD2	intergenic	yes	no	6
rs12916417	34704178	G	A	rs12916417	0.57	0.83														4 altered motifs	1 hit	48kb 3' of GJD2	intergenic	yes	no	4
rs12591568	34704327	C	G	rs12591568	0.57	0.83														Irf,PRDM1,STAT	1 hit	48kb 3' of GJD2	intergenic	yes	no	7
rs12901034	34704374	G	A	rs12901034	0.57	0.83														CHX10,Nkx2,Pou2f2	1 hit	48kb 3' of GJD2	intergenic	yes	no	7
rs12437515	34706533	T	C	rs12437515	0.57	0.83											BLD			6 altered motifs	1 hit	46kb 3' of GJD2	intergenic	yes	yes	5
rs1521851	34707062	T	C	rs1521851	0.57	0.83														GATA,Hltf,Ik-2	1 hit	45kb 3' of GJD2	intergenic	yes	no	7
rs7176510	34707278	C	T	rs7176510	0.57	0.83	Verhoeven et al. (2012)	GWAS meta-analysis	Mean Spherical equivalent	31 studies from CREAM (49363)	Stambolian et al. (2013)	GWAS meta-analysis	MSE	AREDS; KORA; FES; OGP-Talana, the Multiethnic Study of Atherosclerosis (7,280 (26,953 replication))						20 altered motifs	1 hit	45kb 3' of GJD2	intergenic	yes	no	5
											Schache et al. (2013)	Genetic association study	Refractive error	BMES (1571)
											Simpson et al. (2013)	GWAS	Refractive error	AREDS (2,000)
rs4924134	34702364	A	G	rs4924134	0.56	0.83	Verhoeven et al. (2012)	GWAS meta-analysis	Mean Spherical equivalent	31 studies from CREAM (49363)	Stambolian et al. (2013)	GWAS meta-analysis	MSE	AREDS; KORA; FES; OGP-Talana, the Multiethnic Study of Atherosclerosis (7,280 (26,953 replication))			BRN			8 altered motifs	1 hit	50kb 3' of GJD2	intergenic	yes	yes	5
											Schache et al. (2013)	Genetic association study	Refractive error	BMES (1571)
											Simpson et al. (2013)	GWAS	Refractive error	AREDS (2,000)
rs11073058	34697425	G	T	rs11073058	0.54	0.81	Verhoeven et al. (2012)	GWAS meta-analysis	Mean Spherical equivalent	31 studies from CREAM (49363)	Stambolian et al. (2013)	GWAS meta-analysis	MSE	AREDS; KORA; FES; OGP-Talana, the Multiethnic Study of Atherosclerosis (7,280 (26,953 replication))			ESC, IPSC, BLD			CHD2	1 hit	55kb 3' of GJD2	intergenic	yes	yes	7
											Schache et al. (2013)	Genetic association study	Refractive error	BMES (1571)
											Simpson et al. (2013)	GWAS	Refractive error	AREDS (2,000)
											Cheng et al. (2013)	GWAS meta-analysis	Axial length	CREAM (12,531 Europeans and 8,216 Asians)
											Miyake et al. 2015	GWAS	Axial length	The Nagahama Study (9804)
rs11073059	34697473	T	A	rs11073059	0.54	0.81	Verhoeven et al. (2012)	GWAS meta-analysis	Mean Spherical equivalent	31 studies from CREAM (49363)	Stambolian et al. (2013)	GWAS meta-analysis	MSE	AREDS; KORA; FES; OGP-Talana, the Multiethnic Study of Atherosclerosis (7,280 (26,953 replication))			ESC, IPSC, BLD			GR	1 hit	55kb 3' of GJD2	intergenic	yes	yes	7
											Schache et al. (2013)	Genetic association study	Refractive error	BMES (1571)
											Simpson et al. (2013)	GWAS	Refractive error	AREDS (2,000)
rs11073060	34697650	C	A	rs11073060	0.54	0.81	Verhoeven et al. (2012)	GWAS meta-analysis	Mean Spherical equivalent	31 studies from CREAM (49363)	Stambolian et al. (2013)	GWAS meta-analysis	MSE	AREDS; KORA; FES; OGP-Talana, the Multiethnic Study of Atherosclerosis (7,280 (26,953 replication))			IPSC, BLD			10 altered motifs	1 hit	55kb 3' of GJD2	intergenic	yes	yes	6
											Schache et al. (2013)	Genetic association study	Refractive error	BMES (1571)
											Simpson et al. (2013)	GWAS	Refractive error	AREDS (2,000)
rs11073061	34698057	G	A	rs11073061	0.54	0.81														DMRT2,Foxj1,Foxo	1 hit	54kb 3' of GJD2	intergenic	yes	no	5
rs7163001	34698373	G	A	rs7163001	0.54	0.82	Verhoeven et al. (2012)	GWAS meta-analysis	Mean Spherical equivalent	31 studies from CREAM (49363)	Stambolian et al. (2013)	GWAS meta-analysis	MSE	AREDS; KORA; FES; OGP-Talana, the Multiethnic Study of Atherosclerosis (7,280 (26,953 replication))						Arid5b,HDAC2,Nanog	1 hit	54kb 3' of GJD2	intergenic	yes	no	5
											Schache et al. (2013)	Genetic association study	Refractive error	BMES (1571)
											Simpson et al. (2013)	GWAS	Refractive error	AREDS (2,000)
rs8031887	34699064	T	C	rs8031887	0.54	0.82														GATA,Zbtb3	1 hit	53kb 3' of GJD2	intergenic	yes	no	5
rs510747	34709281	G	C	rs510747	0.52	0.96										BLD	10 tissues	6 tissues			1 hit	43kb 3' of GJD2	intergenic	yes	yes	4
rs678510	34711108	T	C	rs678510	0.51	0.99											ESDR			CCNT2,GATA,TATA	2 hits	41kb 3' of GJD2	intergenic	yes	yes	3a
rs811563	34718400	T	C	rs811563	0.49	0.79											5 tissues			6 altered motifs	2 hits	34kb 3' of GJD2	intergenic	yes	yes	5
rs539264	34718466	C	T	rs539264	0.49	0.79											5 tissues			4 altered motifs	2 hits	34kb 3' of GJD2	intergenic	yes	yes	5
rs654736	34718745	C	G	rs654736	0.49	0.79											6 tissues				2 hits	34kb 3' of GJD2	intergenic	yes	no	7
rs652158	34719259	A	G	rs652158	0.49	0.79											10 tissues	HRT,KID,CRVX		4 altered motifs	2 hits	33kb 3' of GJD2	intergenic	yes	yes	3a
rs638494	34720041	T	G	rs638494	0.49	0.79										MUS	9 tissues	CRVX		4 altered motifs	2 hits	32kb 3' of GJD2	intergenic	yes	yes	4
rs636751	34720383	A	C	rs636751	0.49	0.79											8 tissues	4 tissues			2 hits	32kb 3' of GJD2	intergenic	yes	yes	5
rs549811	34714121	C	T	rs549811	0.47	1									yes		HRT			NRSF	2 hits	38kb 3' of GJD2	intergenic	yes	yes	5
rs684374	34716391	G	C	rs684374	0.47	0.99										MUS	6 tissues	6 tissues	GR	GR,Myf,TCF12	2 hits	36kb 3' of GJD2	intergenic	yes	yes	3a
rs513587	34709645	T	C	rs513587	0.46	0.99											8 tissues			10 altered motifs	1 hit	43kb 3' of GJD2	intergenic	yes	yes	3a
rs8032019	34699289	A	G	rs8032019	0.44	0.85	Verhoeven et al. (2012)	GWAS meta-analysis	Mean Spherical equivalent	31 studies from CREAM (49363)	Stambolian et al. (2013)	GWAS meta-analysis	MSE	AREDS; KORA; FES; OGP-Talana, the Multiethnic Study of Atherosclerosis (7,280 (26,953 replication))						13 altered motifs		53kb 3' of GJD2	intergenic	no	no	3b
											Schache et al. (2013)	Genetic association study	Refractive error	BMES (1571)
											Simpson et al. (2013)	GWAS	Refractive error	AREDS (2,000)
rs3932344	34708040	T	C	rs3932344	0.44	0.86														6 altered motifs		44kb 3' of GJD2	intergenic	no	no	3a
rs4924135	34702599	A	C	rs4924135	0.43	0.85														4 altered motifs		50kb 3' of GJD2	intergenic	no	no	3a
rs62006114	34710409	T	C	rs62006114	0.4	0.99											ESDR, MUS			9 altered motifs	1 hit	42kb 3' of GJD2	intergenic	yes	yes	6
rs493085	34712548	C	T	rs493085	0.4	1														5 altered motifs	1 hit	40kb 3' of GJD2	intergenic	yes	no	5
rs651237	34712564	A	C	rs651237	0.4	1														4 altered motifs	1 hit	40kb 3' of GJD2	intergenic	yes	no	5
rs202089430	34698421	C	CT	rs202089430	0.38	0.82														13 altered motifs		54kb 3' of GJD2	intergenic	no	no	6
rs2118154	34690688	C	G	rs2118154	0.34	0.82											4 tissues	SKIN				62kb 3' of GJD2	intergenic	yes	no	5
rs6495707	34691197	G	A	rs6495707	0.34	0.82											6 tissues	11 tissues	STAT3	Smad3,VDR		61kb 3' of GJD2	intergenic	yes	yes	3a
rs11373730	34691716	T	TG	rs11373730	0.34	0.82											BRST, BLD			9 altered motifs		61kb 3' of GJD2	intergenic	yes	no	7
rs4924124	34692074	T	A	rs4924124	0.34	0.82											SKIN, BLD		PU1	NRSF,Sin3Ak-20		60kb 3' of GJD2	intergenic	yes	yes	5
rs11856044	34692172	A	G	rs11856044	0.34	0.82											SKIN, BLD			7 altered motifs		60kb 3' of GJD2	intergenic	yes	no	6
rs56062557	34692394	T	G	rs56062557	0.34	0.82											BLD			GR,NF-kappaB		60kb 3' of GJD2	intergenic	yes	no	3a
rs55637355	34692401	C	T	rs55637355	0.34	0.82											BLD			7 altered motifs		60kb 3' of GJD2	intergenic	yes	no	4
rs17237002	34692429	C	G	rs17237002	0.34	0.82											BLD			Nanog,Sox		60kb 3' of GJD2	intergenic	yes	no	3a
rs7181856	34692790	G	C	rs7181856	0.34	0.82									yes		BLD			5 altered motifs		60kb 3' of GJD2	intergenic	yes	no	5
rs7166368	34692841	T	C	rs7166368	0.34	0.82									yes		BRST, CRVX, BLD	MUS		Rad21		60kb 3' of GJD2	intergenic	yes	yes	5
rs17237016	34692978	G	T	rs17237016	0.34	0.82									yes		BRST, CRVX, BLD	BRST		GR,SF1		59kb 3' of GJD2	intergenic	yes	yes	5
rs17237023	34693083	C	T	rs17237023	0.34	0.82											4 tissues	CRVX				59kb 3' of GJD2	intergenic	yes	no	5
rs12592522	34693517	C	G	rs12592522	0.34	0.82											9 tissues	17 tissues	CFOS,USF1			59kb 3' of GJD2	intergenic	yes	yes	4
rs11073057	34693655	C	G	rs11073057	0.34	0.82											4 tissues	6 tissues	CFOS,USF1	6 altered motifs		59kb 3' of GJD2	intergenic	yes	yes	4
rs4924126	34693835	A	C	rs4924126	0.34	0.82											CRVX, BRST, VAS			HDAC2		59kb 3' of GJD2	intergenic	yes	no	4
rs4924127	34693875	T	A	rs4924127	0.34	0.82											CRVX, BRST, VAS			LBP-9		59kb 3' of GJD2	intergenic	yes	no	4
rs4924129	34694019	T	C	rs4924129	0.34	0.82											CRVX	SKIN		Mef2		58kb 3' of GJD2	intergenic	yes	yes	5
rs7177837	34695473	G	T	rs7177837	0.34	0.82														EWSR1-FLI1,Nanog		57kb 3' of GJD2	intergenic	no	no	7
rs6495709	34695566	T	C	rs6495709	0.34	0.82														Mef2		57kb 3' of GJD2	intergenic	no	no	6
rs7162513	34695662	T	C	rs7162513	0.34	0.82														EWSR1-FLI1		57kb 3' of GJD2	intergenic	no	no	5
rs6495710	34695713	T	C	rs6495710	0.34	0.82														4 altered motifs		57kb 3' of GJD2	intergenic	no	no	5
rs35111134	34698107	TA	T	rs35111134	0.33	0.83														5 altered motifs	1 hit	54kb 3' of GJD2	intergenic	yes	no	5
rs7161746	34695231	T	A	rs7161746	0.32	0.8														5 altered motifs		57kb 3' of GJD2	intergenic	no	no	5
rs553565	34714523	A	G	rs553565	0.28	0.78											BLD				1 hit	38kb 3' of GJD2	intergenic	yes	no	4
rs608719	34715174	T	C	rs608719	0.28	0.78											MUS, BLD		GATA1	4 altered motifs	1 hit	37kb 3' of GJD2	intergenic	yes	yes	4
rs477645	34715958	T	C	rs477645	0.28	0.78											LIV	PANC		Maf,Pbx-1,Pbx3	1 hit	37kb 3' of GJD2	intergenic	yes	yes	5
rs684000	34716433	A	G	rs684000	0.26	0.72										MUS	4 tissues	5 tissues	GR		1 hit	36kb 3' of GJD2	intergenic	yes	yes	4
rs4924158	34717935	T	C	rs4924158	0.26	0.99											4 tissues	4 tissues			1 hit	35kb 3' of GJD2	intergenic	yes	no	4
rs62006095	34695026	T	C	rs62006095	0.25	0.84																57kb 3' of GJD2	intergenic	no	no	6
rs62006097	34696880	G	A	rs62006097	0.25	0.83											ESC, IPSC, BLD	BLD		5 altered motifs		56kb 3' of GJD2	intergenic	yes	yes	7
rs11632450	34714459	A	G	rs11632450	0.24	-1											BLD			Pou1f1,Pou2f2	1 hit	38kb 3' of GJD2	intergenic	yes	yes	3a
rs62006115	34714670	G	T	rs62006115	0.24	-1											MUS, BLD	BLD		7 altered motifs		38kb 3' of GJD2	intergenic	yes	yes	3a
rs17818021	34715111	A	C	rs17818021	0.23	-0.96											MUS, BLD	BLD	GATA1	Sox	1 hit	37kb 3' of GJD2	intergenic	yes	yes	5
rs11632740	34715154	A	C	rs11632740	0.23	-0.96											MUS, BLD		GATA1	4 altered motifs	1 hit	37kb 3' of GJD2	intergenic	yes	yes	4
rs503836	34700953	A	G	rs503836	0.22	0.69											5 tissues	SKIN,CRVX,BRST		7 altered motifs		52kb 3' of GJD2	intergenic	yes	yes	4
rs1915807	34709551	C	G	rs1915807	0.22	0.66											8 tissues			AhR,Pax-8,Pbx3		43kb 3' of GJD2	intergenic	yes	no	4
rs655632	34718519	T	G	rs655632	0.22	0.7											5 tissues			Pou2f2	1 hit	34kb 3' of GJD2	intergenic	yes	yes	5
rs11073064	34735925	T	A	rs11073064	0.22	0.63														RREB-1	1 hit	17kb 3' of GJD2	intergenic	yes	no	5
rs7178800	34736133	C	T	rs7178800	0.22	0.63														Myc,SIX5		16kb 3' of GJD2	intergenic	no	no	5
rs1370156	34692682	G	C	rs1370156	0.21	0.67	Simpson et al. 2014	GWAS meta-analysis	myopia	AREDS, KORA, FES, OGP-Talana, MESA, RSI, RSII, RSIII and ERF (16,830)							BLD			Pax-5	1 hit	60kb 3' of GJD2	intergenic	yes	yes	5
rs2028099	34693542	G	C	rs2028099	0.21	0.68											9 tissues	14 tissues	CFOS,USF1		1 hit	59kb 3' of GJD2	intergenic	yes	yes	4
rs8032967	34694948	G	C	rs8032967	0.21	0.68												BLD				58kb 3' of GJD2	intergenic	no	no	7
rs2461367	34698403	C	T	rs2461367	0.21	0.69														14 altered motifs	1 hit	54kb 3' of GJD2	intergenic	yes	no	5
rs1036462	34710585	T	C	rs1036462	0.21	-0.89																42kb 3' of GJD2	intergenic	no	no	7
rs1036461	34710590	G	A	rs1036461	0.21	-0.89														Cdx		42kb 3' of GJD2	intergenic	no	no	7
rs4924151	34710722	G	A	rs4924151	0.21	-0.89											ESDR, MUS			p300	1 hit	42kb 3' of GJD2	intergenic	yes	yes	6
rs649782	34712867	A	C	rs649782	0.21	0.63														10 altered motifs		40kb 3' of GJD2	intergenic	no	no	3a
rs11636826	34717771	G	A	rs11636826	0.21	-1											5 tissues	LNG,CRVX		Gm397,Roaz		35kb 3' of GJD2	intergenic	yes	yes	3a
rs11633378	34717786	T	C	rs11633378	0.21	-1											5 tissues	LNG,HRT,CRVX		5 altered motifs		35kb 3' of GJD2	intergenic	yes	yes	3a
rs553353	34720705	T	C	rs553353	0.21	0.7											7 tissues	HRT,CRVX				32kb 3' of GJD2	intergenic	yes	no	5
rs11857049	34696852	G	A	rs11857049	0.2	0.65											ESC, IPSC, BLD	BLD		Foxk1	1 hit	56kb 3' of GJD2	intergenic	yes	yes	6
Table 1: Using the software HaploReg (version 4.1) (Ward and Kellis 2012) and RegulomeDB v1.1 (Boyle et al. 2012), we investigated regulatory annotations for variants in LD (r2 > 0.2, 1000 genomes CEU) with the refractive error SNPs annotated to GJD2(Cx36). Using HaploRegv4.1 all variants were extracted and examined for overlap with regulatory elements of the ENCODE data. RegulomeDB score was use…

## Sheet: Suppl table 2
alignment of 1.1kb (0.55kb upstream and downstream) region around rs634990
species	genome build	location of Gjd2 in genome	rs634990 region alignment in specie	identity (%)	span (kb)	score
mouse	Dec.2011 (GRCm38/mm10)	Chr2:114,009,601-114,013,619	Chr2:113,970,954-113,971,226	81.1	0.273	61
rabbit	Apr.2009 (Broad/oryCun2)	Chr17:37,572,964-37,577,196	Chr17:37,620,008 – 37,620,898	81.8	0.891	415
rhesus monkey	Feb.2019 (Mmul_10/rheMac10)	Chr7:11,188,764-11,192,818	Chr7:11,151,907- 11,153,006	94.3	1.1	936
rat	Jul.2014 (RGSC 6.0/rn6)	Chr3:105,467,480-105,470,475	Chr3:105,422,813-105,423,052	79.3	0.24	99
guinea pig	Feb.2008 (Broad/cavPor3)	scaffold_10:20,641,291-20,644,532	scaffold_10:20,595,460- 20,595,950	83.7	0.491	309
zebrafish	May 2017 (GRCz11/danRer11)	Gjd1a: CHr5:36,974,931-36,997,238	no match
		Gjd1b:CHr15:6,713,316-6,774,777	no match
		Gjd2a: CHr17:50,987,822-50,988,256	no match
		Gjd2b: CHr20:9,958,506-9,963,713	no match
alignment of 1.1kb (0.55kb upstream and downstream) region around rs524952
species	genome build	location of Gjd2 in genome	rs524952 region alignment in specie	identity (%)	span (kb)	score
mouse	Dec.2011 (GRCm38/mm10)	Chr2:114,009,601-114,013,619	no match
rabbit	Apr.2009 (Broad/oryCun2)	Chr17:37,572,964-37,577,196	no match
rhesus monkey	Feb.2019 (Mmul_10/rheMac10)	Chr7:11,188,764-11,192,818	Chr7:11,151,941-11,152,599	93.7	659	544
rat	Jul.2014 (RGSC 6.0/rn6)	Chr3:105,467,480-105,470,475	no match
guinea pig	Feb.2008 (Broad/cavPor3)	scaffold_10:20,641,291-20,644,532	no match
zebrafish	May 2017 (GRCz11/danRer11)	Gjd1a: CHr5:36,974,931-36,997,238	no match
		Gjd1b:CHr15:6,713,316-6,774,777	no match
		Gjd2a: CHr17:50,987,822-50,988,256	no match
		Gjd2b: CHr20:9,958,506-9,963,713	no match
